# Supplementary material for: A simple plug-in bagging ensemble based on threshold-moving for classifying binary and multiclass imbalanced data
Source: Neurocomputing (Amst). 2018 Jan 31;275:330–40. doi: 10.1016/j.neucom.2017.08.035 (PMC5750819; doi:10.1016/j.neucom.2017.08.035)
Supplement: Supplementary file 1 [file mmc1.zip]

Archive with 64 entries (64 files):
- .DS_Store
- desktop.ini
- RELIABILITY_HDDT_imbalanced_boundary_J48.svg
- RELIABILITY_HDDT_imbalanced_breast-y_J48.svg
- RELIABILITY_HDDT_imbalanced_compustat_J48.svg
- RELIABILITY_HDDT_imbalanced_compustat_NN.svg
- RELIABILITY_HDDT_imbalanced_credit-g_J48.svg
- RELIABILITY_HDDT_imbalanced_estate_J48.svg
- RELIABILITY_HDDT_imbalanced_estate_NN.svg
- RELIABILITY_HDDT_imbalanced_heart-v_J48.svg
- RELIABILITY_HDDT_imbalanced_hypo_J48.svg
- RELIABILITY_HDDT_imbalanced_ism_J48.svg
- RELIABILITY_HDDT_imbalanced_ism_NN.svg
- RELIABILITY_HDDT_imbalanced_letter_J48.svg
- RELIABILITY_HDDT_imbalanced_letter_NN.svg
- RELIABILITY_HDDT_imbalanced_oil_J48.svg
- RELIABILITY_HDDT_imbalanced_oil_NN.svg
- RELIABILITY_HDDT_imbalanced_page_J48.svg
- RELIABILITY_HDDT_imbalanced_page_NN.svg
- RELIABILITY_HDDT_imbalanced_phoneme_J48.svg
- RELIABILITY_HDDT_imbalanced_phoneme_NN.svg
- RELIABILITY_HDDT_imbalanced_satimage_J48.svg
- RELIABILITY_HDDT_imbalanced_satimage_NN.svg
- RELIABILITY_HDDT_imbalanced_segment_J48.svg
- RELIABILITY_HDDT_imbalanced_segment_NN.svg
- RELIABILITY_ion_J48.svg
- RELIABILITY_ion_NN.svg
- RELIABILITY_KEEL_abalone9-18_J48.svg
- RELIABILITY_KEEL_car-good_J48.svg
- RELIABILITY_KEEL_cleveland-0_vs_4_J48.svg
- RELIABILITY_KEEL_cleveland-0_vs_4_NN.svg
- RELIABILITY_KEEL_ecoli4_J48.svg
- RELIABILITY_KEEL_ecoli4_NN.svg
- RELIABILITY_KEEL_flare-F_J48.svg
- RELIABILITY_KEEL_glass6_J48.svg
- RELIABILITY_KEEL_glass6_NN.svg
- RELIABILITY_KEEL_haberman_J48.svg
- RELIABILITY_KEEL_haberman_NN.svg
- RELIABILITY_KEEL_kddcup-guess_passwd_vs_satan_J48.svg
- RELIABILITY_KEEL_led7digit-0-2-4-5-6-7-8-9_vs_1_J48.svg
- RELIABILITY_KEEL_led7digit-0-2-4-5-6-7-8-9_vs_1_NN.svg
- RELIABILITY_KEEL_new-thyroid1_J48.svg
- RELIABILITY_KEEL_new-thyroid1_NN.svg
- RELIABILITY_KEEL_page-blocks-1-3_vs_4_J48.svg
- RELIABILITY_KEEL_page-blocks-1-3_vs_4_NN.svg
- RELIABILITY_KEEL_shuttle-c0-vs-c4_J48.svg
- RELIABILITY_KEEL_shuttle-c0-vs-c4_NN.svg
- RELIABILITY_KEEL_vehicle0_J48.svg
- RELIABILITY_KEEL_vehicle0_NN.svg
- RELIABILITY_KEEL_vowel0_J48.svg
- RELIABILITY_KEEL_vowel0_NN.svg
- RELIABILITY_KEEL_winequality-red-4_J48.svg
- RELIABILITY_KEEL_winequality-red-4_NN.svg
- RELIABILITY_KEEL_wisconsin_J48.svg
- RELIABILITY_KEEL_wisconsin_NN.svg
- RELIABILITY_KEEL_yeast-2_vs_4_J48.svg
- RELIABILITY_KEEL_yeast-2_vs_4_NN.svg
- RELIABILITY_KEEL_yeast4_J48.svg
- RELIABILITY_KEEL_yeast4_NN.svg
- RELIABILITY_pima_J48.svg
- RELIABILITY_pima_NN.svg
- RELIABILITY_sonar_J48.svg
- RELIABILITY_sonar_NN.svg
- RELIABILITY_spectf_J48.svg
