# Supplementary material for: A simple plug-in bagging ensemble based on threshold-moving for classifying binary and multiclass imbalanced data
Source: Neurocomputing (Amst). 2018 Jan 31;275:330–40. doi: 10.1016/j.neucom.2017.08.035 (PMC5750819; doi:10.1016/j.neucom.2017.08.035)
Supplement: Supplementary file 2 [file mmc2.xlsx]

## Sheet: Notes
	Results for ensembles with 100 classifiers are reported
	Full potential is the maximum performance on the test set across all possible thresholds.

## Sheet: AUCPR
		Dataset	Decision tree						Neural Network
			PT	EB	RB	SMOTE	RNB	single	PT	EB	RB	SMOTE	RNB	single
		boundary	0.057	0.122	0.12	0.109	0.091	0.046	-	-	-	-	-	-
		breast-y	0.511	0.485	0.494	0.496	0.514	0.431	-	-	-	-	-	-
		compustat	0.384	0.255	0.256	0.25	0.404	0.161	0.327	0.324	0.29	0.29	0.373	0.17
		credit-g	0.58	0.566	0.587	0.571	0.553	0.41	-	-	-	-	-	-
		estate	0.189	0.188	0.188	0.161	0.178	0.147	0.2	0.198	0.188	0.175	0.194	0.168
		heart-v	0.449	0.476	0.429	0.391	0.465	0.401	-	-	-	-	-	-
		hypo	0.922	0.893	0.896	0.921	0.906	0.794	-	-	-	-	-	-
		ism	0.729	0.638	0.644	0.677	0.727	0.511	0.716	0.651	0.633	0.663	0.725	0.596
		letter	0.986	0.981	0.98	0.987	0.991	0.895	0.983	0.987	0.982	0.984	0.99	0.933
		oil	0.453	0.495	0.496	0.49	0.518	0.244	0.143	0.151	0.161	0.149	0.139	0.092
		page	0.929	0.929	0.926	0.925	0.933	0.803	0.92	0.904	0.899	0.923	0.926	0.853
		phoneme	0.87	0.848	0.855	0.874	0.852	0.73	0.799	0.795	0.792	0.787	0.799	0.71
		satimage	0.756	0.74	0.735	0.733	0.745	0.398	0.774	0.754	0.742	0.74	0.781	0.525
		segment	0.997	0.993	0.995	0.995	0.996	0.959	0.999	0.999	0.999	0.999	0.999	0.986
		ion	0.958	0.947	0.957	0.938	0.953	0.868	0.938	0.916	0.931	0.938	0.929	0.885
		abalone9-18	0.339	0.272	0.286	0.347	0.337	0.164	-	-	-	-	-	-
		car-good	0.595	0.699	0.654	0.608	0.605	0.541	-	-	-	-	-	-
		cleveland-0_vs_4	0.688	0.626	0.713	0.673	0.635	0.366	0.32	0.183	0.146	0.251	0.473	0.168
		ecoli4	0.862	0.854	0.878	0.859	0.888	0.569	0.925	0.939	0.935	0.936	0.93	0.773
		flare-F	0.198	0.248	0.248	0.232	0.222	0.153	-	-	-	-	-	-
		glass6	0.915	0.915	0.921	0.917	0.917	0.713	0.933	0.931	0.913	0.937	0.922	0.575
		haberman	0.393	0.41	0.419	0.395	0.407	0.361	0.444	0.441	0.457	0.452	0.454	0.32
		kddcup-guess_pass..	1	0.965	1	1	1	0.96	-	-	-	-	-	-
		led7digit-0…_vs_1	0.738	0.71	0.684	0.725	0.751	0.686	0.739	0.704	0.716	0.727	0.72	0.615
		new-thyroid1	0.984	0.972	0.979	0.989	0.987	0.793	0.998	1	0.999	0.999	0.998	0.389
		page-blocks-1-3_vs_4	0.982	0.953	0.912	0.972	0.997	0.885	0.941	0.965	0.954	0.933	0.972	0.63
		shuttle-c0-vs-c4	0.984	1	1	1	1	0.984	1	1	1	1	1	0.866
		vehicle0	0.97	0.972	0.97	0.968	0.969	0.797	0.965	0.966	0.942	0.976	0.974	0.706
		vowel0	0.983	0.957	0.941	0.979	0.984	0.868	0.994	0.987	0.98	0.987	0.993	0.934
		winequality-red-4	0.097	0.106	0.107	0.1	0.087	0.066	0.11	0.099	0.092	0.114	0.101	0.087
		wisconsin	0.979	0.975	0.975	0.974	0.983	0.91	0.973	0.966	0.974	0.971	0.969	0.943
		yeast-2_vs_4	0.872	0.855	0.865	0.884	0.881	0.674	0.863	0.84	0.844	0.859	0.846	0.649
		yeast4	0.363	0.326	0.347	0.378	0.366	0.219	0.412	0.357	0.392	0.409	0.349	0.09
		pima	0.703	0.701	0.702	0.665	0.7	0.539	0.574	0.552	0.567	0.659	0.595	0.435
		sonar	0.861	0.856	0.849	0.877	0.849	0.637	0.886	0.879	0.885	0.888	0.887	0.839
		spectf	0.523	0.495	0.522	0.526	0.483	0.317	-	-	-	-	-	-
		AVERAGE	0.688861	0.678417	0.681389	0.682944	0.690944	0.555556	0.726	0.711077	0.708192	0.721	0.732231	0.5745

## Sheet: Macro-accuracy
		Dataset	Decision tree							Neural Network
			PTMA	PTF1	EB	RB	SMOTE	RNB	single	PTMA	PTF1	EB	RB	SMOTE	RNB	single
		boundary	0.567	0.506	0.641	0.651	0.56	0.584	0.542	-	-	-	-	-	-	-
		breast-y	0.636	0.633	0.615	0.64	0.654	0.631	0.606	-	-	-	-	-	-	-
		compustat	0.824	0.646	0.809	0.807	0.794	0.784	0.722	0.831	0.629	0.839	0.832	0.785	0.788	0.735
		credit-g	0.689	0.68	0.682	0.696	0.692	0.673	0.622	-	-	-	-	-	-	-
		estate	0.593	0.515	0.608	0.594	0.549	0.553	0.548	0.608	0.516	0.606	0.601	0.575	0.573	0.566
		heart-v	0.604	0.599	0.6	0.618	0.585	0.635	0.622	-	-	-	-	-	-	-
		hypo	0.966	0.957	0.957	0.961	0.959	0.961	0.938	-	-	-	-	-	-	-
		ism	0.894	0.841	0.893	0.899	0.887	0.88	0.836	0.903	0.846	0.896	0.895	0.89	0.906	0.868
		letter	0.987	0.982	0.98	0.98	0.976	0.977	0.971	0.979	0.964	0.984	0.981	0.975	0.979	0.961
		oil	0.82	0.741	0.803	0.801	0.747	0.768	0.689	0.676	0.501	0.675	0.675	0.512	0.668	0.57
		page	0.96	0.944	0.953	0.953	0.951	0.954	0.929	0.953	0.932	0.942	0.936	0.948	0.951	0.927
		phoneme	0.872	0.868	0.857	0.866	0.874	0.863	0.829	0.833	0.831	0.835	0.832	0.825	0.831	0.811
		satimage	0.871	0.829	0.872	0.87	0.841	0.848	0.766	0.889	0.843	0.891	0.88	0.849	0.854	0.765
		segment	0.987	0.988	0.983	0.984	0.989	0.989	0.98	0.995	0.995	0.996	0.995	0.995	0.995	0.991
		ion	0.909	0.91	0.89	0.897	0.901	0.904	0.876	0.869	0.853	0.855	0.848	0.851	0.854	0.833
		abalone9-18	0.727	0.632	0.73	0.73	0.668	0.726	0.603	-	-	-	-	-	-	-
		car-good	0.943	0.886	0.951	0.951	0.969	0.963	0.91	-	-	-	-	-	-	-
		cleveland-0_vs_4	0.89	0.753	0.789	0.846	0.735	0.776	0.765	0.78	0.499	0.717	0.668	0.5	0.799	0.592
		ecoli4	0.906	0.893	0.886	0.896	0.888	0.88	0.845	0.905	0.909	0.928	0.929	0.911	0.886	0.876
		flare-F	0.789	0.612	0.842	0.847	0.729	0.79	0.68	-	-	-	-	-	-	-
		glass6	0.91	0.918	0.9	0.914	0.925	0.92	0.899	0.916	0.893	0.89	0.889	0.754	0.915	0.788
		haberman	0.614	0.605	0.637	0.631	0.615	0.654	0.625	0.644	0.527	0.661	0.65	0.507	0.648	0.541
		kddcup-guess_pass	0.992	0.986	0.994	0.994	0.989	0.99	0.996	-	-	-	-	-	-	-
		led7digit-0-2_vs_1	0.885	0.885	0.85	0.852	0.892	0.888	0.889	0.871	0.877	0.846	0.864	0.867	0.872	0.832
		new-thyroid1	0.935	0.922	0.925	0.922	0.91	0.926	0.908	0.986	0.98	0.987	0.987	0.873	0.988	0.638
		page-blocks-1-3_vs_4	0.975	0.989	0.933	0.93	0.99	0.98	0.969	0.951	0.97	0.967	0.97	0.963	0.969	0.926
		shuttle-c0-vs-c4	0.999	0.999	1	1	1	1	0.999	0.996	0.999	0.999	0.998	0.997	0.998	0.929
		vehicle0	0.945	0.942	0.942	0.941	0.935	0.927	0.914	0.953	0.958	0.944	0.948	0.958	0.959	0.836
		vowel0	0.963	0.968	0.954	0.957	0.971	0.963	0.925	0.981	0.988	0.977	0.978	0.986	0.991	0.944
		winequality-red-4	0.696	0.535	0.666	0.681	0.554	0.601	0.578	0.68	0.516	0.606	0.622	0.586	0.643	0.606
		wisconsin	0.97	0.969	0.966	0.967	0.964	0.961	0.939	0.965	0.964	0.969	0.964	0.958	0.961	0.946
		yeast-2_vs_4	0.948	0.902	0.932	0.931	0.907	0.917	0.866	0.915	0.89	0.91	0.905	0.882	0.894	0.85
		yeast4	0.82	0.703	0.844	0.834	0.784	0.788	0.736	0.81	0.599	0.819	0.8	0.762	0.76	0.551
		pima	0.749	0.736	0.745	0.742	0.743	0.734	0.708	0.66	0.639	0.663	0.652	0.709	0.66	0.593
		sonar	0.76	0.755	0.746	0.754	0.774	0.747	0.691	0.801	0.798	0.795	0.801	0.803	0.803	0.772
		AVERAGE	0.845571	0.806543	0.839286	0.843914	0.825743	0.832429	0.797743	0.859615	0.804462	0.853731	0.85	0.816192	0.851731	0.778731

## Sheet: Macro F1-score
		Dataset	Decision tree							Neural Network
			PTMA	PTF1	EB	RB	SMOTE	RNB	single	PTMA	PTF1	EB	RB	SMOTE	RNB	single
		boundary	0.469	0.512	0.435	0.509	0.56	0.561	0.513	-	-	-	-	-	-	-
		breast-y	0.581	0.628	0.535	0.598	0.628	0.612	0.609	-	-	-	-	-	-	-
		compustat	0.559	0.67	0.535	0.577	0.612	0.672	0.58	0.547	0.656	0.559	0.587	0.632	0.655	0.612
		credit-g	0.654	0.677	0.626	0.673	0.666	0.662	0.617	-	-	-	-	-	-	-
		estate	0.53	0.504	0.506	0.529	0.53	0.528	0.481	0.519	0.513	0.513	0.528	0.523	0.522	0.527
		heart-v	0.594	0.64	0.563	0.6	0.602	0.644	0.638	-	-	-	-	-	-	-
		hypo	0.901	0.945	0.867	0.895	0.942	0.936	0.935	-	-	-	-	-	-	-
		ism	0.682	0.831	0.642	0.683	0.736	0.78	0.797	0.679	0.836	0.649	0.674	0.699	0.729	0.834
		letter	0.899	0.977	0.891	0.926	0.967	0.98	0.968	0.838	0.971	0.91	0.923	0.967	0.981	0.949
		oil	0.602	0.752	0.568	0.607	0.748	0.746	0.688	0.555	0.528	0.564	0.545	0.526	0.451	0.523
		page	0.898	0.929	0.876	0.896	0.904	0.913	0.919	0.864	0.915	0.86	0.867	0.904	0.899	0.889
		phoneme	0.843	0.855	0.818	0.838	0.843	0.837	0.816	0.789	0.8	0.793	0.794	0.795	0.795	0.782
		satimage	0.713	0.813	0.724	0.763	0.799	0.801	0.744	0.741	0.828	0.748	0.775	0.815	0.828	0.755
		segment	0.976	0.984	0.966	0.969	0.985	0.985	0.982	0.985	0.992	0.992	0.993	0.993	0.992	0.989
		ion	0.917	0.911	0.901	0.917	0.895	0.911	0.883	0.886	0.873	0.865	0.87	0.868	0.868	0.844
		abalone9-18	0.598	0.642	0.534	0.579	0.645	0.622	0.609	-	-	-	-	-	-	-
		car-good	0.696	0.794	0.699	0.697	0.807	0.745	0.805	-	-	-	-	-	-	-
		cleveland-0_vs_4	0.708	0.767	0.661	0.709	0.776	0.742	0.703	0.565	0.583	0.538	0.491	0.514	0.686	0.649
		ecoli4	0.794	0.861	0.723	0.753	0.859	0.863	0.842	0.838	0.897	0.82	0.827	0.9	0.897	0.895
		flare-F	0.574	0.606	0.578	0.595	0.644	0.613	0.579	-	-	-	-	-	-	-
		glass6	0.865	0.905	0.865	0.875	0.914	0.888	0.884	0.86	0.911	0.872	0.882	0.895	0.901	0.892
		haberman	0.592	0.599	0.597	0.614	0.607	0.613	0.617	0.637	0.521	0.638	0.64	0.618	0.628	0.573
		kddcup-guess_pass.	0.962	0.987	0.925	0.925	0.983	0.991	0.988	-	-	-	-	-	-	-
		led7digit-0-2.._vs_1	0.794	0.872	0.728	0.775	0.882	0.868	0.879	0.8	0.833	0.733	0.785	0.841	0.816	0.829
		new-thyroid1	0.895	0.928	0.879	0.916	0.952	0.958	0.906	0.956	0.978	0.963	0.965	0.965	0.98	0.954
		page-blocks-1-3_vs_4	0.883	0.962	0.703	0.706	0.941	0.974	0.961	0.776	0.905	0.865	0.851	0.913	0.909	0.866
		shuttle-c0-vs-c4	0.99	0.994	1	1	1	1	0.996	0.976	0.996	0.997	0.998	0.997	0.998	0.931
		vehicle0	0.91	0.928	0.915	0.922	0.935	0.927	0.902	0.924	0.946	0.915	0.917	0.946	0.94	0.897
		vowel0	0.884	0.943	0.865	0.887	0.936	0.942	0.938	0.924	0.979	0.893	0.905	0.964	0.984	0.942
		winequality-red-4	0.507	0.53	0.464	0.522	0.556	0.542	0.515	0.494	0.551	0.455	0.503	0.573	0.554	0.55
		wisconsin	0.964	0.964	0.962	0.963	0.963	0.961	0.939	0.962	0.96	0.963	0.958	0.957	0.96	0.945
		yeast-2_vs_4	0.839	0.862	0.814	0.836	0.862	0.857	0.849	0.806	0.873	0.812	0.836	0.868	0.851	0.843
		yeast4	0.595	0.681	0.543	0.589	0.671	0.645	0.651	0.573	0.647	0.563	0.591	0.684	0.652	0.624
		pima	0.733	0.74	0.718	0.738	0.728	0.738	0.703	0.642	0.647	0.637	0.649	0.709	0.665	0.563
		sonar	0.76	0.76	0.771	0.748	0.791	0.771	0.689	0.802	0.802	0.786	0.8	0.805	0.8	0.772
		spectf	0.656	0.69	0.65	0.69	0.675	0.695	0.616	-	-	-	-	-	-	-
		AVERAGE	0.750472	0.795639	0.723528	0.750528	0.792889	0.792306	0.770583	0.766846	0.805423	0.7655	0.775154	0.802731	0.805423	0.785731

## Sheet: Full potential macro-accuracy
		Dataset	Decision tree						Neural Network
			PT	EB	RB	SMOTE	RNB	single	PT	EB	RB	SMOTE	RNB	single
		boundary	0.605	0.691	0.7	0.689	0.671	0.552	-	-	-	-	-	-
		breast-y	0.66	0.647	0.657	0.673	0.664	0.641	-	-	-	-	-	-
		compustat	0.833	0.813	0.821	0.831	0.837	0.733	0.841	0.847	0.84	0.84	0.849	0.747
		credit-g	0.699	0.688	0.703	0.696	0.694	0.636	-	-	-	-	-	-
		estate	0.609	0.613	0.612	0.572	0.582	0.548	0.607	0.606	0.602	0.583	0.597	0.574
		heart-v	0.71	0.694	0.687	0.693	0.696	0.647	-	-	-	-	-	-
		hypo	0.969	0.968	0.969	0.967	0.968	0.941	-	-	-	-	-	-
		ism	0.907	0.905	0.909	0.908	0.913	0.84	0.906	0.9	0.9	0.899	0.913	0.871
		letter	0.99	0.982	0.984	0.986	0.99	0.971	0.985	0.986	0.983	0.983	0.989	0.961
		oil	0.844	0.859	0.852	0.845	0.856	0.719	0.71	0.724	0.734	0.746	0.775	0.571
		page	0.966	0.958	0.957	0.958	0.961	0.934	0.957	0.951	0.95	0.958	0.957	0.93
		phoneme	0.876	0.866	0.87	0.879	0.868	0.831	0.838	0.84	0.839	0.831	0.838	0.815
		satimage	0.885	0.88	0.881	0.884	0.884	0.779	0.898	0.899	0.893	0.899	0.906	0.77
		segment	0.992	0.99	0.99	0.991	0.991	0.98	0.996	0.997	0.996	0.996	0.996	0.991
		ion	0.923	0.917	0.926	0.906	0.917	0.886	0.905	0.885	0.901	0.906	0.894	0.845
		abalone9-18	0.762	0.759	0.761	0.78	0.768	0.638	-	-	-	-	-	-
		car-good	0.959	0.984	0.979	0.977	0.973	0.91	-	-	-	-	-	-
		cleveland-0_vs_4	0.946	0.88	0.911	0.949	0.908	0.777	0.817	0.745	0.732	0.781	0.835	0.605
		ecoli4	0.933	0.935	0.942	0.94	0.951	0.845	0.946	0.976	0.972	0.97	0.973	0.87
		flare-F	0.824	0.871	0.868	0.856	0.834	0.7	-	-	-	-	-	-
		glass6	0.947	0.933	0.942	0.944	0.94	0.901	0.959	0.954	0.952	0.959	0.966	0.792
		haberman	0.642	0.661	0.659	0.654	0.661	0.63	0.681	0.687	0.678	0.69	0.674	0.543
		kddcup-guess_pass…	1	0.998	1	1	0.999	0.997	-	-	-	-	-	-
		led7digit-0-2…vs_1	0.913	0.897	0.902	0.911	0.907	0.896	0.908	0.896	0.904	0.908	0.904	0.842
		new-thyroid1	0.982	0.973	0.978	0.986	0.982	0.915	0.997	0.999	0.998	0.999	0.998	0.638
		page-blocks-1-3_vs_4	0.997	0.994	0.991	0.995	0.999	0.969	0.989	0.99	0.989	0.989	0.992	0.928
		shuttle-c0-vs-c4	0.999	1	1	1	1	0.999	1	1	1	1	1	0.929
		vehicle0	0.961	0.962	0.96	0.966	0.957	0.914	0.967	0.962	0.958	0.966	0.967	0.84
		vowel0	0.981	0.969	0.968	0.984	0.984	0.94	0.994	0.987	0.981	0.988	0.992	0.948
		winequality-red-4	0.704	0.709	0.725	0.729	0.69	0.586	0.704	0.679	0.659	0.711	0.687	0.621
		wisconsin	0.976	0.972	0.975	0.977	0.973	0.949	0.974	0.975	0.973	0.975	0.973	0.948
		yeast-2_vs_4	0.951	0.941	0.944	0.954	0.95	0.872	0.933	0.937	0.934	0.934	0.931	0.852
		yeast4	0.844	0.86	0.858	0.863	0.861	0.738	0.837	0.856	0.853	0.853	0.843	0.57
		pima	0.761	0.761	0.766	0.767	0.768	0.718	0.681	0.676	0.68	0.735	0.694	0.595
		sonar	0.79	0.798	0.792	0.821	0.797	0.7	0.82	0.817	0.815	0.818	0.817	0.796
		spectf	0.768	0.769	0.782	0.784	0.767	0.634	-	-	-	-	-	-
		AVERAGE	0.864111	0.863806	0.86725	0.869861	0.865583	0.801833	0.878846	0.875808	0.873692	0.881423	0.883077	0.784308

## Sheet: Full potential macro F1-score
		Dataset	Decision tree						Neural Network
			PT	EB	RB	SMOTE	RNB	single	PT	EB	RB	SMOTE	RNB	single
		boundary	0.536	0.593	0.59	0.578	0.577	0.521	-	-	-	-	-	-
		breast-y	0.661	0.65	0.657	0.677	0.666	0.637	-	-	-	-	-	-
		compustat	0.694	0.653	0.65	0.646	0.701	0.613	0.685	0.678	0.666	0.66	0.691	0.62
		credit-g	0.687	0.67	0.688	0.684	0.677	0.626	-	-	-	-	-	-
		estate	0.565	0.558	0.561	0.542	0.552	0.523	0.564	0.564	0.559	0.545	0.557	0.538
		heart-v	0.704	0.698	0.69	0.674	0.707	0.654	-	-	-	-	-	-
		hypo	0.953	0.951	0.951	0.951	0.949	0.942	-	-	-	-	-	-
		ism	0.847	0.817	0.821	0.829	0.845	0.803	0.844	0.829	0.825	0.825	0.848	0.841
		letter	0.98	0.97	0.965	0.977	0.982	0.97	0.974	0.98	0.975	0.978	0.984	0.958
		oil	0.774	0.768	0.766	0.784	0.779	0.694	0.59	0.597	0.597	0.598	0.591	0.552
		page	0.938	0.932	0.93	0.932	0.939	0.92	0.923	0.91	0.907	0.922	0.926	0.895
		phoneme	0.86	0.852	0.853	0.863	0.851	0.818	0.811	0.807	0.807	0.809	0.811	0.786
		satimage	0.821	0.814	0.809	0.811	0.813	0.752	0.833	0.824	0.815	0.819	0.837	0.759
		segment	0.99	0.99	0.988	0.991	0.993	0.982	0.996	0.996	0.995	0.995	0.995	0.99
		ion	0.928	0.921	0.932	0.91	0.923	0.893	0.908	0.88	0.9	0.904	0.891	0.856
		abalone9-18	0.678	0.653	0.662	0.681	0.678	0.622	-	-	-	-	-	-
		car-good	0.814	0.878	0.851	0.83	0.83	0.823	-	-	-	-	-	-
		cleveland-0_vs_4	0.842	0.809	0.865	0.84	0.828	0.726	0.687	0.626	0.608	0.659	0.779	0.659
		ecoli4	0.925	0.918	0.924	0.918	0.926	0.842	0.951	0.939	0.949	0.954	0.937	0.91
		flare-F	0.645	0.669	0.678	0.669	0.666	0.621	-	-	-	-	-	-
		glass6	0.937	0.944	0.946	0.937	0.931	0.895	0.938	0.933	0.929	0.944	0.95	0.909
		haberman	0.623	0.649	0.644	0.63	0.644	0.624	0.669	0.669	0.667	0.668	0.659	0.574
		kddcup-guess_pass…	0.997	0.987	0.997	0.997	0.999	0.989	-	-	-	-	-	-
		led7digit-0-2…_vs_1	0.902	0.887	0.899	0.902	0.901	0.882	0.883	0.858	0.894	0.89	0.873	0.86
		new-thyroid1	0.974	0.967	0.975	0.978	0.976	0.906	0.99	0.998	0.994	0.997	0.993	0.954
		page-blocks-1-3_vs_4	0.983	0.964	0.946	0.974	0.993	0.961	0.948	0.96	0.962	0.949	0.962	0.869
		shuttle-c0-vs-c4	0.996	1	1	1	1	0.996	1	1	1	1	1	0.932
		vehicle0	0.943	0.944	0.943	0.945	0.939	0.907	0.953	0.95	0.944	0.954	0.957	0.902
		vowel0	0.976	0.949	0.928	0.965	0.975	0.943	0.99	0.983	0.976	0.978	0.991	0.95
		winequality-red-4	0.578	0.587	0.589	0.589	0.571	0.565	0.591	0.583	0.586	0.591	0.585	0.571
		wisconsin	0.969	0.966	0.969	0.971	0.967	0.947	0.967	0.968	0.967	0.969	0.968	0.947
		yeast-2_vs_4	0.891	0.886	0.886	0.893	0.896	0.862	0.89	0.881	0.874	0.887	0.881	0.848
		yeast4	0.719	0.69	0.697	0.71	0.713	0.656	0.724	0.714	0.722	0.722	0.704	0.633
		pima	0.752	0.749	0.752	0.747	0.751	0.706	0.663	0.66	0.666	0.729	0.684	0.566
		sonar	0.787	0.796	0.789	0.819	0.795	0.699	0.821	0.816	0.816	0.818	0.817	0.796
		spectf	0.717	0.718	0.729	0.729	0.724	0.624	-	-	-	-	-	-
		AVERAGE	0.821833	0.817972	0.82	0.821472	0.823806	0.781778	0.838192	0.830885	0.830769	0.837077	0.841192	0.795192
